# Supplementary material for: Reduced Dehydroepiandrosterone-Sulfate Levels in the Mid-Luteal Subphase of the Menstrual Cycle: Implications to Women’s Health Research
Source: Metabolites. 2022 Oct 4;12(10):941. doi: 10.3390/metabo12100941 (PMC9611561; doi:10.3390/metabo12100941)
Supplement: Supplementary file 1 [file metabolites-12-00941-s001.zip]

Archive with 1 entries (1 files):
- metabolites-1943585-supplementary.pdf
